# Supplementary material for: SR Protein Kinase 1 Inhibition by TAF15
Source: Cells. 2022 Dec 28;12(1):126. doi: 10.3390/cells12010126 (PMC9818988; doi:10.3390/cells12010126)
Supplement: Supplementary file 1 [file cells-12-00126-s001.zip]

Archive with 1 entries (1 files):
- cells-2097278-supplementary.pdf
